# Supplementary material for: Adaptation of avian influenza virus to a swine host
Source: Virus Evol. 2017 Mar 18;3(1):vex007. doi: 10.1093/ve/vex007 (PMC5399929; doi:10.1093/ve/vex007)
Supplement: Supplementary Data [file vex007_Supp.zip]

Archive with 6 entries (6 files):
- Caption to supplementary files.pdf
- S1.csv
- S2 smaller.pdf
- S3 smaller.pdf
- S4.tre
- Supplementary Methods.pdf
