# Supplementary material for: Adaptation of avian influenza virus to a swine host
Source: Virus Evol. 2017 Mar 18;3(1):vex007. doi: 10.1093/ve/vex007 (PMC5399929; doi:10.1093/ve/vex007)
Supplement: Supplementary Data [file vex007_Supp.zip › S1.csv]

seg2	seg4	seg7	seg8	virus	cell	hour	rep	log_yield
Wt	Wt	Wt	Wt	0	NPTr	1	1	0.00
Wt	Wt	Wt	Wt	0	NPTr	1	2	0.00
Wt	Wt	Wt	Wt	0	NPTr	1	3	0.35
Wt	Wt	Wt	Wt	0	NPTr	18	1	2.34
Wt	Wt	Wt	Wt	0	NPTr	18	2	2.64
Wt	Wt	Wt	Wt	0	NPTr	18	3	2.11
Wt	Wt	Wt	Wt	0	NPTr	24	1	3.67
Wt	Wt	Wt	Wt	0	NPTr	24	2	3.39
Wt	Wt	Wt	Wt	0	NPTr	24	3	3.20
Wt	Wt	Wt	Wt	0	NPTr	30	1	4.88
Wt	Wt	Wt	Wt	0	NPTr	30	2	4.10
Wt	Wt	Wt	Wt	0	NPTr	30	3	4.10
Ad	Wt	Wt	Wt	2	NPTr	1	4	0.00
Ad	Wt	Wt	Wt	2	NPTr	1	5	0.00
Ad	Wt	Wt	Wt	2	NPTr	1	6	0.00
Ad	Wt	Wt	Wt	2	NPTr	18	4	4.41
Ad	Wt	Wt	Wt	2	NPTr	18	5	4.45
Ad	Wt	Wt	Wt	2	NPTr	18	6	4.35
Ad	Wt	Wt	Wt	2	NPTr	24	4	5.62
Ad	Wt	Wt	Wt	2	NPTr	24	5	5.53
Ad	Wt	Wt	Wt	2	NPTr	24	6	5.39
Ad	Wt	Wt	Wt	2	NPTr	30	4	6.83
Ad	Wt	Wt	Wt	2	NPTr	30	5	6.66
Ad	Wt	Wt	Wt	2	NPTr	30	6	6.95
Wt	Ad	Wt	Wt	4	NPTr	1	7	0.00
Wt	Ad	Wt	Wt	4	NPTr	1	8	0.00
Wt	Ad	Wt	Wt	4	NPTr	1	9	0.00
Wt	Ad	Wt	Wt	4	NPTr	18	7	4.04
Wt	Ad	Wt	Wt	4	NPTr	18	8	3.73
Wt	Ad	Wt	Wt	4	NPTr	18	9	4.05
Wt	Ad	Wt	Wt	4	NPTr	24	7	5.51
Wt	Ad	Wt	Wt	4	NPTr	24	8	5.14
Wt	Ad	Wt	Wt	4	NPTr	24	9	5.63
Wt	Ad	Wt	Wt	4	NPTr	30	7	7.00
Wt	Ad	Wt	Wt	4	NPTr	30	8	6.27
Wt	Ad	Wt	Wt	4	NPTr	30	9	7.40
Wt	Wt	Ad	Wt	7	NPTr	1	10	0.00
Wt	Wt	Ad	Wt	7	NPTr	1	11	0.00
Wt	Wt	Ad	Wt	7	NPTr	1	12	0.00
Wt	Wt	Ad	Wt	7	NPTr	18	10	2.03
Wt	Wt	Ad	Wt	7	NPTr	18	11	3.18
Wt	Wt	Ad	Wt	7	NPTr	18	12	3.39
Wt	Wt	Ad	Wt	7	NPTr	24	10	3.36
Wt	Wt	Ad	Wt	7	NPTr	24	11	4.29
Wt	Wt	Ad	Wt	7	NPTr	24	12	4.29
Wt	Wt	Ad	Wt	7	NPTr	30	10	4.04
Wt	Wt	Ad	Wt	7	NPTr	30	11	5.17
Wt	Wt	Ad	Wt	7	NPTr	30	12	5.09
Wt	Wt	Wt	Ad	8	NPTr	1	13	0.00
Wt	Wt	Wt	Ad	8	NPTr	1	14	0.00
Wt	Wt	Wt	Ad	8	NPTr	1	15	0.00
Wt	Wt	Wt	Ad	8	NPTr	18	13	2.58
Wt	Wt	Wt	Ad	8	NPTr	18	14	2.14
Wt	Wt	Wt	Ad	8	NPTr	18	15	1.02
Wt	Wt	Wt	Ad	8	NPTr	24	13	3.37
Wt	Wt	Wt	Ad	8	NPTr	24	14	3.67
Wt	Wt	Wt	Ad	8	NPTr	24	15	1.81
Wt	Wt	Wt	Ad	8	NPTr	30	13	4.03
Wt	Wt	Wt	Ad	8	NPTr	30	14	4.41
Wt	Wt	Wt	Ad	8	NPTr	30	15	2.63
Ad	Ad	Wt	Wt	24	NPTr	1	16	0.00
Ad	Ad	Wt	Wt	24	NPTr	1	17	0.00
Ad	Ad	Wt	Wt	24	NPTr	1	18	0.00
Ad	Ad	Wt	Wt	24	NPTr	18	16	3.22
Ad	Ad	Wt	Wt	24	NPTr	18	17	3.50
Ad	Ad	Wt	Wt	24	NPTr	18	18	3.54
Ad	Ad	Wt	Wt	24	NPTr	24	16	4.95
Ad	Ad	Wt	Wt	24	NPTr	24	17	4.94
Ad	Ad	Wt	Wt	24	NPTr	24	18	5.00
Ad	Ad	Wt	Wt	24	NPTr	30	16	6.04
Ad	Ad	Wt	Wt	24	NPTr	30	17	5.66
Ad	Ad	Wt	Wt	24	NPTr	30	18	6.38
Ad	Wt	Ad	Wt	27	NPTr	1	19	0.00
Ad	Wt	Ad	Wt	27	NPTr	1	20	0.00
Ad	Wt	Ad	Wt	27	NPTr	1	21	0.00
Ad	Wt	Ad	Wt	27	NPTr	18	19	2.31
Ad	Wt	Ad	Wt	27	NPTr	18	20	1.34
Ad	Wt	Ad	Wt	27	NPTr	18	21	1.67
Ad	Wt	Ad	Wt	27	NPTr	24	19	3.48
Ad	Wt	Ad	Wt	27	NPTr	24	20	2.54
Ad	Wt	Ad	Wt	27	NPTr	24	21	2.99
Ad	Wt	Ad	Wt	27	NPTr	30	19	4.33
Ad	Wt	Ad	Wt	27	NPTr	30	20	3.40
Ad	Wt	Ad	Wt	27	NPTr	30	21	3.57
Ad	Wt	Wt	Ad	28	NPTr	1	22	0.00
Ad	Wt	Wt	Ad	28	NPTr	1	23	0.00
Ad	Wt	Wt	Ad	28	NPTr	1	24	0.10
Ad	Wt	Wt	Ad	28	NPTr	18	22	2.12
Ad	Wt	Wt	Ad	28	NPTr	18	23	2.61
Ad	Wt	Wt	Ad	28	NPTr	18	24	2.71
Ad	Wt	Wt	Ad	28	NPTr	24	22	4.26
Ad	Wt	Wt	Ad	28	NPTr	24	23	4.27
Ad	Wt	Wt	Ad	28	NPTr	24	24	4.25
Ad	Wt	Wt	Ad	28	NPTr	30	22	5.28
Ad	Wt	Wt	Ad	28	NPTr	30	23	4.69
Ad	Wt	Wt	Ad	28	NPTr	30	24	5.43
Wt	Ad	Ad	Wt	47	NPTr	1	25	0.00
Wt	Ad	Ad	Wt	47	NPTr	1	26	0.00
Wt	Ad	Ad	Wt	47	NPTr	1	27	0.00
Wt	Ad	Ad	Wt	47	NPTr	18	25	3.87
Wt	Ad	Ad	Wt	47	NPTr	18	26	4.19
Wt	Ad	Ad	Wt	47	NPTr	18	27	3.65
Wt	Ad	Ad	Wt	47	NPTr	24	25	5.83
Wt	Ad	Ad	Wt	47	NPTr	24	26	5.96
Wt	Ad	Ad	Wt	47	NPTr	24	27	5.71
Wt	Ad	Ad	Wt	47	NPTr	30	25	7.20
Wt	Ad	Ad	Wt	47	NPTr	30	26	6.94
Wt	Ad	Ad	Wt	47	NPTr	30	27	7.42
Wt	Ad	Wt	Ad	48	NPTr	1	28	0.00
Wt	Ad	Wt	Ad	48	NPTr	1	29	0.00
Wt	Ad	Wt	Ad	48	NPTr	1	30	0.00
Wt	Ad	Wt	Ad	48	NPTr	18	28	4.69
Wt	Ad	Wt	Ad	48	NPTr	18	29	4.79
Wt	Ad	Wt	Ad	48	NPTr	18	30	4.29
Wt	Ad	Wt	Ad	48	NPTr	24	28	6.27
Wt	Ad	Wt	Ad	48	NPTr	24	29	6.49
Wt	Ad	Wt	Ad	48	NPTr	24	30	5.87
Wt	Ad	Wt	Ad	48	NPTr	30	28	7.48
Wt	Ad	Wt	Ad	48	NPTr	30	29	7.17
Wt	Ad	Wt	Ad	48	NPTr	30	30	7.71
Wt	Wt	Ad	Ad	78	NPTr	1	31	0.38
Wt	Wt	Ad	Ad	78	NPTr	1	32	0.00
Wt	Wt	Ad	Ad	78	NPTr	1	33	0.00
Wt	Wt	Ad	Ad	78	NPTr	18	31	3.51
Wt	Wt	Ad	Ad	78	NPTr	18	32	3.78
Wt	Wt	Ad	Ad	78	NPTr	18	33	3.64
Wt	Wt	Ad	Ad	78	NPTr	24	31	4.97
Wt	Wt	Ad	Ad	78	NPTr	24	32	5.36
Wt	Wt	Ad	Ad	78	NPTr	24	33	5.12
Wt	Wt	Ad	Ad	78	NPTr	30	31	6.12
Wt	Wt	Ad	Ad	78	NPTr	30	32	6.08
Wt	Wt	Ad	Ad	78	NPTr	30	33	6.80
Ad	Ad	Ad	Wt	247	NPTr	1	34	0.00
Ad	Ad	Ad	Wt	247	NPTr	1	35	0.00
Ad	Ad	Ad	Wt	247	NPTr	1	36	0.00
Ad	Ad	Ad	Wt	247	NPTr	18	34	3.34
Ad	Ad	Ad	Wt	247	NPTr	18	35	2.96
Ad	Ad	Ad	Wt	247	NPTr	18	36	3.53
Ad	Ad	Ad	Wt	247	NPTr	24	34	5.35
Ad	Ad	Ad	Wt	247	NPTr	24	35	4.69
Ad	Ad	Ad	Wt	247	NPTr	24	36	5.35
Ad	Ad	Ad	Wt	247	NPTr	30	34	6.17
Ad	Ad	Ad	Wt	247	NPTr	30	35	5.79
Ad	Ad	Ad	Wt	247	NPTr	30	36	6.65
Ad	Ad	Wt	Ad	248	NPTr	1	37	0.00
Ad	Ad	Wt	Ad	248	NPTr	1	38	0.00
Ad	Ad	Wt	Ad	248	NPTr	1	39	0.00
Ad	Ad	Wt	Ad	248	NPTr	18	37	4.33
Ad	Ad	Wt	Ad	248	NPTr	18	38	3.48
Ad	Ad	Wt	Ad	248	NPTr	18	39	3.27
Ad	Ad	Wt	Ad	248	NPTr	24	37	5.13
Ad	Ad	Wt	Ad	248	NPTr	24	38	5.27
Ad	Ad	Wt	Ad	248	NPTr	24	39	5.06
Ad	Ad	Wt	Ad	248	NPTr	30	37	6.22
Ad	Ad	Wt	Ad	248	NPTr	30	38	6.09
Ad	Ad	Wt	Ad	248	NPTr	30	39	6.54
Ad	Wt	Ad	Ad	278	NPTr	1	40	0.00
Ad	Wt	Ad	Ad	278	NPTr	1	41	0.00
Ad	Wt	Ad	Ad	278	NPTr	1	42	0.00
Ad	Wt	Ad	Ad	278	NPTr	18	40	1.95
Ad	Wt	Ad	Ad	278	NPTr	18	41	2.81
Ad	Wt	Ad	Ad	278	NPTr	18	42	2.86
Ad	Wt	Ad	Ad	278	NPTr	24	40	3.70
Ad	Wt	Ad	Ad	278	NPTr	24	41	4.29
Ad	Wt	Ad	Ad	278	NPTr	24	42	4.32
Ad	Wt	Ad	Ad	278	NPTr	30	40	4.88
Ad	Wt	Ad	Ad	278	NPTr	30	41	4.75
Ad	Wt	Ad	Ad	278	NPTr	30	42	5.88
Wt	Ad	Ad	Ad	478	NPTr	1	43	0.00
Wt	Ad	Ad	Ad	478	NPTr	1	44	0.00
Wt	Ad	Ad	Ad	478	NPTr	1	45	0.00
Wt	Ad	Ad	Ad	478	NPTr	18	43	1.35
Wt	Ad	Ad	Ad	478	NPTr	18	44	2.48
Wt	Ad	Ad	Ad	478	NPTr	18	45	3.19
Wt	Ad	Ad	Ad	478	NPTr	24	43	3.64
Wt	Ad	Ad	Ad	478	NPTr	24	44	4.44
Wt	Ad	Ad	Ad	478	NPTr	24	45	4.95
Wt	Ad	Ad	Ad	478	NPTr	30	43	5.02
Wt	Ad	Ad	Ad	478	NPTr	30	44	5.21
Wt	Ad	Ad	Ad	478	NPTr	30	45	6.48
Ad	Ad	Ad	Ad	2478	NPTr	1	46	0.00
Ad	Ad	Ad	Ad	2478	NPTr	1	47	0.00
Ad	Ad	Ad	Ad	2478	NPTr	1	48	-0.31
Ad	Ad	Ad	Ad	2478	NPTr	18	46	3.52
Ad	Ad	Ad	Ad	2478	NPTr	18	47	4.06
Ad	Ad	Ad	Ad	2478	NPTr	18	48	3.96
Ad	Ad	Ad	Ad	2478	NPTr	24	46	5.27
Ad	Ad	Ad	Ad	2478	NPTr	24	47	5.85
Ad	Ad	Ad	Ad	2478	NPTr	24	48	5.61
Ad	Ad	Ad	Ad	2478	NPTr	30	46	6.87
Ad	Ad	Ad	Ad	2478	NPTr	30	47	6.55
Ad	Ad	Ad	Ad	2478	NPTr	30	48	7.42
