# Supplementary material for: Adaptation of avian influenza virus to a swine host
Source: Virus Evol. 2017 Mar 18;3(1):vex007. doi: 10.1093/ve/vex007 (PMC5399929; doi:10.1093/ve/vex007)
Supplement: Supplementary Data [file vex007_Supp.zip › S4.tre]

#NEXUS
Begin taxa;
	Dimensions ntax=846;
	Taxlabels
		AB271113_1977
		AB271115_1996
		AB274304_1998
		AB546149_2007
		AB546153_2008
		AB546157_2008
		AB546167_2008
		AB546180_2008
		AB560963_2009
		AB560965_2009
		AB670330_2005
		AF091309_1976
		AF091311_1985-01-16
		AF091312_1980
		AF091313_1977
		AF091314_1980
		AF091315_1987
		AF091316_1983
		AF091317_1985
		AJ344008_1996
		AJ344016_1998
		AJ344017_1997
		AJ344019_1997
		AJ344021_1999
		AJ412712_1999
		AM920728_1995
		AM920737_2000
		AY619961_2002
		AY633212_1998
		CY004458_1977-08-02
		CY004466_1977-08-08
		CY004474_1977-09-03
		CY004482_1979-08-09
		CY004490_1979-08-16
		CY004498_1981-08-19
		CY004504_1996-08
		CY004507_1998-08-11
		CY004531_1988-09-03
		CY004539_1992-12-01
		CY004592_1977-08-22
		CY005735_1976-01-01
		CY009892_2003
		CY010572_2003
		CY010580_2004
		CY011040_1987-10-23
		CY012800_1990-10-18
		CY014627_1980
		CY014733_1981-10-02
		CY014901_1982-12-01
		CY014968_1978-08-01
		CY015163_1976-01-01
		CY015167_1976-01-01
		CY015443_1993-10-15
		CY017275_1987-10-19
		CY017725_1999-10-16
		CY018885_1993-10-15
		CY020861_2002-09-07
		CY022986_1987
		CY025253_1987
		CY029841_2005-03-01
		CY032205_2002-07-25
		CY034678_2007-09-26
		CY035246_2007-09-12
		CY035248_2007-09-12
		CY035249_2007-09-26
		CY035250_2007-09-29
		CY037898_1979
		CY037906_1993
		CY037914_1994
		CY037922_1995
		CY037929_1995
		CY037936_1996
		CY037944_1997
		CY037952_1998
		CY037960_1999
		CY037967_1983
		CY037975_1984
		CY037983_1985
		CY037991_1989
		CY037999_1991
		CY038007_1992
		CY038015_1992
		CY038023_1993
		CY039747_2007-08-11
		CY042077_2007-09-14
		CY042328_2008-08-12
		CY042636_2008-09-17
		CY042662_2008-07-29
		CY042760_2008-07-31
		CY042776_2008-07-31
		CY043003_2008-09-06
		CY043009_2008-09-05
		CY043013_2008-09-05
		CY043019_2008-09-05
		CY045391_2006-07-24
		CY053797_2005-11-13
		CY053813_2006-01-07
		CY055161_2005-08-03
		CY060178_2000-11-23
		CY060206_1999-10-11
		CY060268_2002-10-20
		CY060329_2003-12-17
		CY060410_2002-12-15
		CY061629_2009-06-11
		CY061637_2009-06-25
		CY061645_2009-07-23
		CY061669_2009-08-13
		CY061717_2009-08-13
		CY061813_2010-01-07
		CY061821_2009-11-05
		CY061829_2009-11-05
		CY061861_2009-12-17
		CY061869_2009-12-17
		CY061877_2009-12-17
		CY076125_2007-08-05
		CY076133_2007-08-05
		CY076157_2007-11-26
		CY076637_2007-11-15
		CY076897_2006
		CY076976_2007
		CY077076_2007-10
		CY077102_2006-08-03
		CY077150_2006-07-26
		CY077222_2007-09-10
		CY077246_2007-09-17
		CY077294_2007-09-10
		CY077310_2007-08-17
		CY077412_2007-08-08
		CY077669_1980
		CY077677_1981
		CY078058_2007-09-29
		CY078218_2007-09-16
		CY078225_2007-09-16
		CY078931_2007-08-13
		CY078955_2007-08-10
		CY078987_2007-09-01
		CY080115_2008-08-09
		CY083008_2009-08-18
		CY085009_1993-09-20
		CY085534_2002-11-28
		CY085550_2003-02-06
		CY085558_2003-05-09
		CY085566_2003-06-26
		CY085646_2004-03-29
		CY085654_2004-04-15
		CY085670_2004-09-21
		CY085686_2004-12-15
		CY085694_2005-01-14
		CY085702_2005-01-28
		CY085710_2005-01-28
		CY085718_2005-03-08
		CY085726_2005-03-21
		CY085742_2005-12-06
		CY085750_2006-01-10
		CY085758_2006-02-09
		CY085766_2006-03-28
		CY085774_2006-03-28
		CY085782_2006-04-25
		CY085790_2006-09-26
		CY085798_2006-12-01
		CY085806_2006-12-14
		CY085814_2007-01-09
		CY085822_2007-02-06
		CY085830_2007-03-27
		CY085838_2007-04-24
		CY085846_2008-01-10
		CY085854_2008-05-15
		CY085862_2008-05-29
		CY085870_2008-10-23
		CY085878_2008-11-06
		CY085886_2008-12-18
		CY085894_2009-01-08
		CY085910_2009-01-08
		CY085918_2009-02-05
		CY085926_2009-02-19
		CY085934_2009-02-19
		CY085942_2009-02-19
		CY085950_2009-02-19
		CY085958_2009-02-19
		CY085966_2009-02-19
		CY085974_2009-02-19
		CY085982_2009-02-19
		CY085990_2009-03-19
		CY086006_2009-03-19
		CY086807_2005-10-27
		CY086863_2007-10-07
		CY091592_1999
		CY091737_2009-01-30
		CY091745_2009-01-30
		CY091769_2009-08-18
		CY093655_2008-11-05
		CY093758_2008-11-19
		CY094237_2008-12-21
		CY094333_2008-12-14
		CY094445_2008-10-19
		CY094549_2009-10-25
		CY094701_2009-08-04
		CY094927_1980
		CY095276_2005-07-31
		CY097195_2009-10-17
		CY097366_2009-10-30
		CY097382_2009-10-31
		CY097390_2009-12-03
		CY097398_2009-12-03
		CY097406_2009-12-03
		CY097438_2009-10-03
		CY097502_2009-10-17
		CY097734_2010-01-17
		CY097762_2010-01-17
		CY097770_2010-01-19
		CY098500_1994
		CY101934_1994-05-22
		CY101990_1994-05-22
		CY102028_1994-05-22
		CY103245_2007-08-22
		CY103500_2009-05-20
		CY110764_2010
		CY110766_2010-05-21
		CY115873_2001
		CY115881_2000
		CY115888_1996
		CY115904_2007-11-06
		CY115919_2001-01-15
		CY115927_2003-02-11
		CY115935_1997-04-24
		CY115951_2005-10-03
		CY115959_2004-09-08
		CY116004_1997-12-18
		CY116012_2000-03-17
		CY116020_2000-03-17
		CY116028_1998-03-04
		CY116036_1992-01-07
		CY116044_1992-02-07
		CY116058_1992-10-17
		CY116066_2002-03-06
		CY116074_1998-06-17
		CY116082_1993-03-05
		CY116111_2006-03-13
		CY116119_1999-06-16
		CY116143_2005-04-08
		CY116151_2001-11-14
		CY116167_1994-01-03
		CY116183_1994-02-07
		CY116206_2006-05-05
		CY116222_1999-11-12
		CY116236_2006-07-21
		CY116252_1996-10-25
		CY116276_1998-11-19
		CY116291_1995-10-21
		CY116299_1995-12-04
		CY116348_1982
		CY116356_2004
		CY116380_1999
		CY116388_2002
		CY116396_1995
		CY116404_1995
		CY116426_2007
		CY116434_2005
		CY116458_1998
		CY116466_2003
		CY116479_2005
		CY116495_2005
		CY116511_2003
		CY116519_2006
		CY116531_2000
		CY116741_1980
		CY120611_2010-11-24
		CY120651_2010-12-04
		CY120659_2010-12-08
		CY128574_2007-09-19
		CY128926_2007
		CY129174_2007-09-19
		CY129374_2007-08-06
		CY132001_2011-08-17
		CY132189_2011-08-17
		CY132197_2011-08-19
		CY132213_2011-08-14
		CY132221_2011-08-13
		CY132229_2011-08-18
		CY132245_2011-08-08
		CY132253_2011-08-16
		CY132261_2011-08-19
		CY132269_2011-08-18
		CY132338_2011-08-19
		CY132525_2011-08-15
		CY132557_2011-08-13
		CY133085_2010-10-02
		CY133290_2010-12-11
		CY133298_2010-12-10
		CY133480_2010-11-28
		CY133685_2011-01-15
		CY133713_2011-01-07
		CY133801_2010-11-16
		CY134319_2011-12-03
		CY134343_2012-01-07
		CY134351_2012-01-07
		CY134359_2012-01-07
		CY134367_2012-01-07
		CY134399_2010-12-18
		CY136368_1989-05-23
		CY136407_1990-08-27
		CY136440_1994-05-23
		CY136454_1994-05-23
		CY136638_1987-08-05
		CY136745_1990-05-26
		CY136806_1994-05-22
		CY136824_1994-05-22
		CY136832_1994-05-22
		CY136848_1994-05-23
		CY136856_1994-05-23
		CY136936_1996-08-02
		CY136973_1998-08-06
		CY137040_2000-07-16
		CY137265_2002-05-20
		CY137305_2002-05-20
		CY137354_2002-05-20
		CY137362_2002-05-20
		CY137370_2002-05-20
		CY137381_2002-05-20
		CY137405_2002-05-21
		CY137413_2002-05-21
		CY137474_2002-07-02
		CY137498_2002-07-07
		CY137506_2002-07-07
		CY137514_2002-07-08
		CY137522_2002-07-08
		CY137530_2003-07-01
		CY137626_2005-07-10
		CY137642_2006-05-23
		CY137650_2006-07-26
		CY137666_2006-08-03
		CY137674_2006-08-04
		CY137682_2007-08-18
		CY137690_2007-08-22
		CY137746_2008-08-08
		CY137754_2008-08-08
		CY137810_2009-05-20
		CY137914_2009-05-20
		CY137974_2009-06-04
		CY137990_2009-08-19
		CY138113_2010-05-12
		CY138121_2010-05-18
		CY138129_2010-05-19
		CY138528_2010-09-10
		CY138560_2010-09-10
		CY138624_2010-09-10
		CY138664_2010-08-08
		CY138672_2010-08-08
		CY138680_2010-08-08
		CY138745_2010-08-08
		CY138753_2010-08-08
		CY138785_2010-08-08
		CY138817_2010-08-09
		CY138825_2010-08-09
		CY138842_2010-08-10
		CY139649_2001-02-12
		CY140045_2008-07-29
		CY140153_2008-09-10
		CY140277_2008-07-29
		CY140350_2008-09-05
		CY140358_2008-09-05
		CY140639_2009-07-27
		CY141089_2010-07-07
		CY144300_2002-05-23
		CY144445_2002-05-23
		CY145168_2008-05-28
		CY145361_2008-06-01
		CY145395_2008-05-31
		CY145639_2008-06-04
		CY145875_2009-05-20
		CY146004_2009-05-28
		CY146012_2009-05-26
		CY146036_2009-05-26
		CY146085_2009-05-26
		CY146141_2009-05-29
		CY146157_2009-05-29
		CY146165_2009-05-22
		CY146173_2009-05-26
		CY146230_2009-05-28
		CY146246_2009-05-27
		CY146311_2009-06-03
		CY146335_2009-06-03
		CY146376_2009-06-03
		CY146384_2009-05-30
		CY146424_2009-05-30
		CY149548_2011-11-29
		CY149564_2011-12-03
		CY149628_2011-07-18
		CY164144_2006-10-22
		CY164156_2006-10-28
		CY164649_2006-10-19
		CY164872_2006-10-26
		CY166242_2011-10-15
		CY166282_2011-11-12
		CY166306_2011-11-12
		CY166533_2011-10-15
		CY166565_2011-10-02
		CY166573_2011-10-02
		CY167086_2011-11-20
		CY167118_2012-01-14
		CY167159_2012-01-15
		CY177037_2012-10-31
		CY177646_1976
		CY178495_1982
		CY178743_1982
		CY178823_1983
		CY178919_1976
		CY178927_1976
		CY178943_1976
		CY178994_1976
		CY179027_1976
		CY179107_1976
		CY179139_1976
		CY179147_1976
		CY179155_1976
		CY179163_1976
		CY179187_1976
		CY179195_1976
		CY179203_1984
		CY179395_1979
		CY179427_1977
		CY179563_1976
		CY179571_1976
		CY179619_1976
		CY179627_1976
		CY179643_1976
		CY179651_1976
		CY179659_1976
		CY179667_1976
		CY179675_1976
		CY179907_1976
		CY179915_1976
		CY179939_1979
		CY180003_1979
		CY180027_1979
		CY180035_1979
		CY180067_1976
		CY180604_1979
		CY180788_1976
		CY180796_1976
		CY180804_1976
		CY185441_2010-02-17
		CY185593_2012-01-10
		CY185641_2012-12-19
		CY186422_2012-10-20
		CY186572_2012-11-10
		CY186600_2013-02-09
		CY186648_2012-10-20
		CY186691_2012-10-20
		CY187069_2012-11-11
		CY187152_2012-09-27
		CY190043_2008-08-06
		CY190091_2008-08-06
		CY190107_2008-08-06
		CY190115_2008-08-06
		CY190227_2008-08-06
		CY190259_2008-08-06
		CY190315_2008-08-06
		CY190563_2007-02-15
		CY190571_2007-02-15
		CY190579_2007-02-15
		CY190955_2009-12-29
		CY190971_2009-01-19
		CY191299_2014-01-11
		CY191307_2008-08-06
		CY191323_2008-08-06
		D00839_1977
		D10477_1976
		EF679199_1979
		EU026014_2002
		EU026022_2002
		EU026029_2002
		EU026037_2002
		EU026074_2002
		EU026082_2002
		EU026090_2002
		EU026102_1994
		EU026110_1995
		EU163947_1992
		EU182325_2002
		EU743306_1986
		EU743568_2002
		EU743576_2002
		EU743584_2002
		EU743592_2002
		EU980516_2003
		FJ357037_2002
		FJ357045_2002
		FJ357053_2002
		FJ357061_2002
		FJ357112_2003
		FJ357128_2003
		FJ357136_2003
		FJ415610_2007-11-15
		FJ432754_2007
		FJ432770_2006
		FJ432778_2003
		FJ520082_2006-09-08
		FJ536762_2008-03
		FJ536770_2008-03
		FJ536778_2008-01
		FJ536781_2008-03
		FJ536792_2008-01
		FJ536802_2008-03
		FJ536810_2007-10
		FJ536818_2008-04
		FJ536819_2008-05
		FJ536830_2008-04
		FJ536843_2005
		FJ798777_2006-09
		FJ805962_1998
		FN386463_2007
		FN386464_2007
		FN386465_2007
		FN429078_2008-06
		FN429080_2007-12
		GQ161112_2003-10-09
		GQ161119_2003-10-09
		GQ161124_2003-10-09
		GQ161139_2006-12-15
		GQ161156_2004-01-07
		GQ229285_2001-02-28
		GQ229325_2007-12-18
		GQ247841_2005-04
		GQ257448_2003
		GQ404705_2007-06-05
		GQ411892_2008-09-04
		GQ495132_2009-02-26
		GU046744_2006-11
		GU050679_2002
		GU050711_1987
		GU066779_1983
		GU086057_2008
		GU086065_2009
		GU086073_2009
		GU121819_2009-03
		GU168282_2007-08-26
		GU168284_2007-08-23
		GU168285_2007-08-27
		GU168292_2007-08-27
		GU168293_2008-08-09
		GU236509_2002-02-12
		HE577048_2010-09
		HE802060_1976
		HF563054_2005
		HF674888_2007
		HG421297_2009-07-24
		HM059985_2006-06-07
		HM189308_2010-01-15
		HM193551_2008-10-18
		HM193552_2007-10-06
		HM626482_2010-01-26
		HM754648_2006-11
		HM771276_2010
		HQ014744_2004-11
		HQ014752_2004-11
		HQ014760_2004-12
		HQ014768_2005-01
		HQ014776_2005-04
		HQ014784_2006-01
		HQ014792_2006-01
		HQ014800_2006-02
		HQ014808_2006-02
		HQ014816_2006-03
		HQ014824_2007-03
		HQ014832_2007-04
		HQ014840_2007-05
		HQ259232_2008-09-22
		HQ336713_2010-03-14
		HQ336721_2010-03-14
		HQ541649_2010-01
		HQ541672_2005-08
		HQ658491_2002-02
		HQ897965_2009-02
		JF298001_2010-04-15
		JF323751_2008-09-15
		JF323752_2007-09-13
		JF820277_2011-02-05
		JF820285_2011-02-05
		JN375119_2010-05-07
		JN375124_2010-05-07
		JN375127_2010-05-07
		JN375128_2010-05-07
		JN375137_2010-05-28
		JN605372_2011-01
		JN605373_2011-06
		JN605374_2011-06
		JN605375_2011-06
		JN716320_2011-06
		JN716323_2011-06
		JN809147_2010-11
		JN809148_2010-11
		JN809149_2010-12
		JN809151_2010-12
		JN809152_2010-12
		JN809153_2010-12
		JN809154_2010-12
		JN809155_2010-12
		JN809156_2010-12
		JN809157_2011-01
		JN809158_2011-01
		JN809159_2011-01
		JN809160_2011-01
		JN809162_2011-01
		JN809163_2011-01
		JN809164_2011-01
		JQ301920_2009-07
		JQ301922_2009-07
		JQ301923_2009-07
		JQ301925_2009-07
		JQ301928_2009-07
		JQ301929_2009-07
		JQ301931_2009-07
		JQ301932_2009-07
		JQ301933_2009-07
		JQ301937_2009-08
		JQ301938_2009-08
		JQ301940_2009-09
		JQ301941_2009-09
		JQ301942_2009-10
		JQ301943_2009-11
		JQ301944_2009-11
		JQ319648_2011-01-09
		JX080739_2007-07-23
		JX080753_2007-05-11
		JX565989_2009-09-25
		JX565990_2009-09-26
		JX565992_2009-09-27
		JX566000_2009-09-28
		JX566013_2009-09-29
		JX566015_2009-09-29
		JX566076_2009-11-22
		JX569008_2010-12-21
		JX569009_2010-03-03
		JX569011_2011-05-30
		JX569016_2011-09-27
		JX569017_2011-12-02
		JX860686_2012-03-09
		JX860694_2011-12-25
		JX879782_2009-11-30
		JX879783_2009-12-03
		JX908041_2010-02-01
		JX908057_2010-03-01
		JX908073_2008-06-01
		JX908097_2011-02-01
		JX963591_2012-02-26
		JX963598_2011-12-07
		KC190172_2011-01-22
		KC190174_2010-02-17
		KC209506_1999
		KC209515_1999
		KC261841_2009-02-03
		KC345631_2010-08-02
		KC345632_2010-09-02
		KC693623_2010-04-16
		KC881265_2009-10-28
		KC894803_2013-01-23
		KC894805_2011-06-23
		KC895605_2011-07-21
		KC895613_2011-07-21
		KC895680_2011-07-21
		KC895688_2011-07-21
		KC900235_2004
		KC900237_2004
		KC900249_2004
		KC900251_2004
		KC900256_2004
		KC900264_2003
		KC900269_2003
		KC900270_2004
		KC900271_2004
		KC900275_2003
		KC900280_2004
		KC900281_2005
		KC900282_2003
		KC900283_2003
		KC900284_2004
		KC900285_2005
		KC900287_2004
		KC900288_2003
		KC900289_1993
		KC984936_2012-11
		KC984937_2012-03
		KC984938_2012-08
		KF013918_2011-02-17
		KF013926_2011-03-08
		KF013934_2012-03-19
		KF013942_2012-02-26
		KF057116_2011-02-05
		KF142495_2013-04-23
		KF183609_2008
		KF258943_2001
		KF305974_2012
		KF305982_2008
		KF305983_2009
		KF305984_2010
		KF305989_2010
		KF305994_2011
		KF305997_2011
		KF305998_2012
		KF305999_2012
		KF357774_2013-04-07
		KF357775_2013-04-07
		KF357776_2013-04-07
		KF357777_2013-04-07
		KF382703_2013-02-05
		KF424018_2007-09-11
		KF424026_2009-05-21
		KF424034_2008-07-31
		KF424042_2004-08-03
		KF424058_2008-07-29
		KF424090_2007-09-18
		KF424106_2005-07-27
		KF424114_2002-08-16
		KF424122_2007
		KF424146_1985-01-16
		KF424154_2008-11-26
		KF424162_2005-08-11
		KF424178_1998-08-06
		KF424194_2007-09-29
		KF424210_2007-09-11
		KF424218_2005-07-27
		KF424234_1984-08-09
		KF424242_2007-09-26
		KF424250_2008-07-31
		KF424258_2007-09-11
		KF495199_2012-02
		KF501056_2010-09-12
		KF501070_2010-07-24
		KF501071_2010-07-24
		KF514379_2012-02-21
		KF874481_2012-01-10
		KJ161957_2011-12-20
		KJ174945_2013-11-07
		KJ493628_2013-01-17
		KJ493636_2013-03-06
		KJ526007_2011-12-20
		KJ567953_2013-08-06
		KJ577631_2013-10
		KJ725040_2013-01-15
		KJ725048_2013-01-15
		KJ725056_2013-12-26
		KJ725064_2011-11-23
		KJ729262_2012-11-15
		KJ729270_2012-11-15
		KJ764732_2009-12
		KJ764764_2010-01
		KJ764772_2007-05
		KJ847576_2012-01
		KJ847584_2012-09
		KJ889300_1979-12-07
		KJ889308_1979-12-07
		KJ889324_1980
		KJ889332_1981-02-11
		KJ889340_1981-02-17
		KJ889348_1981-02-23
		KJ889356_1981
		KJ889364_1981
		KJ889372_1981
		KJ889379_1981
		KJ889385_1981
		KJ889392_1981
		KJ889399_1981
		KJ889407_1981
		KJ889423_1977
		KJ889431_1979
		KM027431_2010-08-05
		KM027447_2010-08-05
		KM027455_2010-08-05
		KM027479_2010-08-05
		KM027495_2010-08-05
		KM027503_2010-08-05
		KM027551_2011-08-18
		KM027559_2011-08-18
		KM027567_2011-08-18
		KM027575_2011-08-18
		KM027583_2011-09-22
		KM027591_2011-09-26
		KM027599_2011-09-26
		KM027663_2011-11-10
		KM027719_2011-11-10
		KM027735_2011-11-10
		KM027743_2011-11-10
		KM027751_2011-11-10
		KM027767_2012-01-11
		KM027783_2012-01-11
		KM027791_2012-01-11
		KM027799_2012-01-11
		KM027839_2012-03-01
		KM027879_2012-03-01
		KM027887_2012-03-22
		KM027959_2010-08-08
		KM027975_2010-11-14
		KM027983_2010-12-19
		KM027991_2010-12-19
		KM028031_2011-08-28
		KM028327_2011-12-11
		KM028343_2011-12-11
		KM028351_2011-12-11
		KM028375_2011-12-30
		KM028415_2011-12-30
		KM028423_2011-12-30
		KM028543_2011-05-19
		KM028743_2011-08-18
		KM028823_2011-10-06
		KM029047_2011-12-01
		KM029095_2011-12-15
		KM029103_2011-12-15
		KM029111_2011-12-15
		KM029135_2012-01-05
		KM029183_2012-01-05
		KM029215_2012-01-05
		KM029239_2012-01-12
		KM029247_2012-01-12
		KM029287_2012-02-16
		KM029303_2012-03-15
		KM029375_2012-03-15
		KM029383_2012-03-15
		KM029415_2012-03-15
		KM029455_2012-07-05
		KM029463_2012-07-05
		KM029471_2012-07-05
		KM029479_2012-07-05
		KM029495_2010-03-11
		KM029511_2010-03-24
		KM029519_2010-04-15
		KM029527_2010-04-15
		KM029559_2010-09-30
		KM029567_2010-09-30
		KM029599_2010-09-30
		KM029607_2010-09-30
		KM029615_2010-10-14
		KM029671_2012-07-19
		KM029687_2012-07-19
		KM029703_2012-07-26
		KM029799_2012-08-23
		KM029887_2012-08-19
		KM594561_2014-01-04
		KP202356_2011-06-21
		L25071_1980
		L25072_1980
		U72667_1992
		U72669_1993
		Z30276_1981
		Z46434_1991
		Z46435_1992
		;
End;
Begin trees;
	Translate
		1 AB271113_1977,
		2 AB271115_1996,
		3 AB274304_1998,
		4 AB546149_2007,
		5 AB546153_2008,
		6 AB546157_2008,
		7 AB546167_2008,
		8 AB546180_2008,
		9 AB560963_2009,
		10 AB560965_2009,
		11 AB670330_2005,
		12 AF091309_1976,
		13 AF091311_1985-01-16,
		14 AF091312_1980,
		15 AF091313_1977,
		16 AF091314_1980,
		17 AF091315_1987,
		18 AF091316_1983,
		19 AF091317_1985,
		20 AJ344008_1996,
		21 AJ344016_1998,
		22 AJ344017_1997,
		23 AJ344019_1997,
		24 AJ344021_1999,
		25 AJ412712_1999,
		26 AM920728_1995,
		27 AM920737_2000,
		28 AY619961_2002,
		29 AY633212_1998,
		30 CY004458_1977-08-02,
		31 CY004466_1977-08-08,
		32 CY004474_1977-09-03,
		33 CY004482_1979-08-09,
		34 CY004490_1979-08-16,
		35 CY004498_1981-08-19,
		36 CY004504_1996-08,
		37 CY004507_1998-08-11,
		38 CY004531_1988-09-03,
		39 CY004539_1992-12-01,
		40 CY004592_1977-08-22,
		41 CY005735_1976-01-01,
		42 CY009892_2003,
		43 CY010572_2003,
		44 CY010580_2004,
		45 CY011040_1987-10-23,
		46 CY012800_1990-10-18,
		47 CY014627_1980,
		48 CY014733_1981-10-02,
		49 CY014901_1982-12-01,
		50 CY014968_1978-08-01,
		51 CY015163_1976-01-01,
		52 CY015167_1976-01-01,
		53 CY015443_1993-10-15,
		54 CY017275_1987-10-19,
		55 CY017725_1999-10-16,
		56 CY018885_1993-10-15,
		57 CY020861_2002-09-07,
		58 CY022986_1987,
		59 CY025253_1987,
		60 CY029841_2005-03-01,
		61 CY032205_2002-07-25,
		62 CY034678_2007-09-26,
		63 CY035246_2007-09-12,
		64 CY035248_2007-09-12,
		65 CY035249_2007-09-26,
		66 CY035250_2007-09-29,
		67 CY037898_1979,
		68 CY037906_1993,
		69 CY037914_1994,
		70 CY037922_1995,
		71 CY037929_1995,
		72 CY037936_1996,
		73 CY037944_1997,
		74 CY037952_1998,
		75 CY037960_1999,
		76 CY037967_1983,
		77 CY037975_1984,
		78 CY037983_1985,
		79 CY037991_1989,
		80 CY037999_1991,
		81 CY038007_1992,
		82 CY038015_1992,
		83 CY038023_1993,
		84 CY039747_2007-08-11,
		85 CY042077_2007-09-14,
		86 CY042328_2008-08-12,
		87 CY042636_2008-09-17,
		88 CY042662_2008-07-29,
		89 CY042760_2008-07-31,
		90 CY042776_2008-07-31,
		91 CY043003_2008-09-06,
		92 CY043009_2008-09-05,
		93 CY043013_2008-09-05,
		94 CY043019_2008-09-05,
		95 CY045391_2006-07-24,
		96 CY053797_2005-11-13,
		97 CY053813_2006-01-07,
		98 CY055161_2005-08-03,
		99 CY060178_2000-11-23,
		100 CY060206_1999-10-11,
		101 CY060268_2002-10-20,
		102 CY060329_2003-12-17,
		103 CY060410_2002-12-15,
		104 CY061629_2009-06-11,
		105 CY061637_2009-06-25,
		106 CY061645_2009-07-23,
		107 CY061669_2009-08-13,
		108 CY061717_2009-08-13,
		109 CY061813_2010-01-07,
		110 CY061821_2009-11-05,
		111 CY061829_2009-11-05,
		112 CY061861_2009-12-17,
		113 CY061869_2009-12-17,
		114 CY061877_2009-12-17,
		115 CY076125_2007-08-05,
		116 CY076133_2007-08-05,
		117 CY076157_2007-11-26,
		118 CY076637_2007-11-15,
		119 CY076897_2006,
		120 CY076976_2007,
		121 CY077076_2007-10,
		122 CY077102_2006-08-03,
		123 CY077150_2006-07-26,
		124 CY077222_2007-09-10,
		125 CY077246_2007-09-17,
		126 CY077294_2007-09-10,
		127 CY077310_2007-08-17,
		128 CY077412_2007-08-08,
		129 CY077669_1980,
		130 CY077677_1981,
		131 CY078058_2007-09-29,
		132 CY078218_2007-09-16,
		133 CY078225_2007-09-16,
		134 CY078931_2007-08-13,
		135 CY078955_2007-08-10,
		136 CY078987_2007-09-01,
		137 CY080115_2008-08-09,
		138 CY083008_2009-08-18,
		139 CY085009_1993-09-20,
		140 CY085534_2002-11-28,
		141 CY085550_2003-02-06,
		142 CY085558_2003-05-09,
		143 CY085566_2003-06-26,
		144 CY085646_2004-03-29,
		145 CY085654_2004-04-15,
		146 CY085670_2004-09-21,
		147 CY085686_2004-12-15,
		148 CY085694_2005-01-14,
		149 CY085702_2005-01-28,
		150 CY085710_2005-01-28,
		151 CY085718_2005-03-08,
		152 CY085726_2005-03-21,
		153 CY085742_2005-12-06,
		154 CY085750_2006-01-10,
		155 CY085758_2006-02-09,
		156 CY085766_2006-03-28,
		157 CY085774_2006-03-28,
		158 CY085782_2006-04-25,
		159 CY085790_2006-09-26,
		160 CY085798_2006-12-01,
		161 CY085806_2006-12-14,
		162 CY085814_2007-01-09,
		163 CY085822_2007-02-06,
		164 CY085830_2007-03-27,
		165 CY085838_2007-04-24,
		166 CY085846_2008-01-10,
		167 CY085854_2008-05-15,
		168 CY085862_2008-05-29,
		169 CY085870_2008-10-23,
		170 CY085878_2008-11-06,
		171 CY085886_2008-12-18,
		172 CY085894_2009-01-08,
		173 CY085910_2009-01-08,
		174 CY085918_2009-02-05,
		175 CY085926_2009-02-19,
		176 CY085934_2009-02-19,
		177 CY085942_2009-02-19,
		178 CY085950_2009-02-19,
		179 CY085958_2009-02-19,
		180 CY085966_2009-02-19,
		181 CY085974_2009-02-19,
		182 CY085982_2009-02-19,
		183 CY085990_2009-03-19,
		184 CY086006_2009-03-19,
		185 CY086807_2005-10-27,
		186 CY086863_2007-10-07,
		187 CY091592_1999,
		188 CY091737_2009-01-30,
		189 CY091745_2009-01-30,
		190 CY091769_2009-08-18,
		191 CY093655_2008-11-05,
		192 CY093758_2008-11-19,
		193 CY094237_2008-12-21,
		194 CY094333_2008-12-14,
		195 CY094445_2008-10-19,
		196 CY094549_2009-10-25,
		197 CY094701_2009-08-04,
		198 CY094927_1980,
		199 CY095276_2005-07-31,
		200 CY097195_2009-10-17,
		201 CY097366_2009-10-30,
		202 CY097382_2009-10-31,
		203 CY097390_2009-12-03,
		204 CY097398_2009-12-03,
		205 CY097406_2009-12-03,
		206 CY097438_2009-10-03,
		207 CY097502_2009-10-17,
		208 CY097734_2010-01-17,
		209 CY097762_2010-01-17,
		210 CY097770_2010-01-19,
		211 CY098500_1994,
		212 CY101934_1994-05-22,
		213 CY101990_1994-05-22,
		214 CY102028_1994-05-22,
		215 CY103245_2007-08-22,
		216 CY103500_2009-05-20,
		217 CY110764_2010,
		218 CY110766_2010-05-21,
		219 CY115873_2001,
		220 CY115881_2000,
		221 CY115888_1996,
		222 CY115904_2007-11-06,
		223 CY115919_2001-01-15,
		224 CY115927_2003-02-11,
		225 CY115935_1997-04-24,
		226 CY115951_2005-10-03,
		227 CY115959_2004-09-08,
		228 CY116004_1997-12-18,
		229 CY116012_2000-03-17,
		230 CY116020_2000-03-17,
		231 CY116028_1998-03-04,
		232 CY116036_1992-01-07,
		233 CY116044_1992-02-07,
		234 CY116058_1992-10-17,
		235 CY116066_2002-03-06,
		236 CY116074_1998-06-17,
		237 CY116082_1993-03-05,
		238 CY116111_2006-03-13,
		239 CY116119_1999-06-16,
		240 CY116143_2005-04-08,
		241 CY116151_2001-11-14,
		242 CY116167_1994-01-03,
		243 CY116183_1994-02-07,
		244 CY116206_2006-05-05,
		245 CY116222_1999-11-12,
		246 CY116236_2006-07-21,
		247 CY116252_1996-10-25,
		248 CY116276_1998-11-19,
		249 CY116291_1995-10-21,
		250 CY116299_1995-12-04,
		251 CY116348_1982,
		252 CY116356_2004,
		253 CY116380_1999,
		254 CY116388_2002,
		255 CY116396_1995,
		256 CY116404_1995,
		257 CY116426_2007,
		258 CY116434_2005,
		259 CY116458_1998,
		260 CY116466_2003,
		261 CY116479_2005,
		262 CY116495_2005,
		263 CY116511_2003,
		264 CY116519_2006,
		265 CY116531_2000,
		266 CY116741_1980,
		267 CY120611_2010-11-24,
		268 CY120651_2010-12-04,
		269 CY120659_2010-12-08,
		270 CY128574_2007-09-19,
		271 CY128926_2007,
		272 CY129174_2007-09-19,
		273 CY129374_2007-08-06,
		274 CY132001_2011-08-17,
		275 CY132189_2011-08-17,
		276 CY132197_2011-08-19,
		277 CY132213_2011-08-14,
		278 CY132221_2011-08-13,
		279 CY132229_2011-08-18,
		280 CY132245_2011-08-08,
		281 CY132253_2011-08-16,
		282 CY132261_2011-08-19,
		283 CY132269_2011-08-18,
		284 CY132338_2011-08-19,
		285 CY132525_2011-08-15,
		286 CY132557_2011-08-13,
		287 CY133085_2010-10-02,
		288 CY133290_2010-12-11,
		289 CY133298_2010-12-10,
		290 CY133480_2010-11-28,
		291 CY133685_2011-01-15,
		292 CY133713_2011-01-07,
		293 CY133801_2010-11-16,
		294 CY134319_2011-12-03,
		295 CY134343_2012-01-07,
		296 CY134351_2012-01-07,
		297 CY134359_2012-01-07,
		298 CY134367_2012-01-07,
		299 CY134399_2010-12-18,
		300 CY136368_1989-05-23,
		301 CY136407_1990-08-27,
		302 CY136440_1994-05-23,
		303 CY136454_1994-05-23,
		304 CY136638_1987-08-05,
		305 CY136745_1990-05-26,
		306 CY136806_1994-05-22,
		307 CY136824_1994-05-22,
		308 CY136832_1994-05-22,
		309 CY136848_1994-05-23,
		310 CY136856_1994-05-23,
		311 CY136936_1996-08-02,
		312 CY136973_1998-08-06,
		313 CY137040_2000-07-16,
		314 CY137265_2002-05-20,
		315 CY137305_2002-05-20,
		316 CY137354_2002-05-20,
		317 CY137362_2002-05-20,
		318 CY137370_2002-05-20,
		319 CY137381_2002-05-20,
		320 CY137405_2002-05-21,
		321 CY137413_2002-05-21,
		322 CY137474_2002-07-02,
		323 CY137498_2002-07-07,
		324 CY137506_2002-07-07,
		325 CY137514_2002-07-08,
		326 CY137522_2002-07-08,
		327 CY137530_2003-07-01,
		328 CY137626_2005-07-10,
		329 CY137642_2006-05-23,
		330 CY137650_2006-07-26,
		331 CY137666_2006-08-03,
		332 CY137674_2006-08-04,
		333 CY137682_2007-08-18,
		334 CY137690_2007-08-22,
		335 CY137746_2008-08-08,
		336 CY137754_2008-08-08,
		337 CY137810_2009-05-20,
		338 CY137914_2009-05-20,
		339 CY137974_2009-06-04,
		340 CY137990_2009-08-19,
		341 CY138113_2010-05-12,
		342 CY138121_2010-05-18,
		343 CY138129_2010-05-19,
		344 CY138528_2010-09-10,
		345 CY138560_2010-09-10,
		346 CY138624_2010-09-10,
		347 CY138664_2010-08-08,
		348 CY138672_2010-08-08,
		349 CY138680_2010-08-08,
		350 CY138745_2010-08-08,
		351 CY138753_2010-08-08,
		352 CY138785_2010-08-08,
		353 CY138817_2010-08-09,
		354 CY138825_2010-08-09,
		355 CY138842_2010-08-10,
		356 CY139649_2001-02-12,
		357 CY140045_2008-07-29,
		358 CY140153_2008-09-10,
		359 CY140277_2008-07-29,
		360 CY140350_2008-09-05,
		361 CY140358_2008-09-05,
		362 CY140639_2009-07-27,
		363 CY141089_2010-07-07,
		364 CY144300_2002-05-23,
		365 CY144445_2002-05-23,
		366 CY145168_2008-05-28,
		367 CY145361_2008-06-01,
		368 CY145395_2008-05-31,
		369 CY145639_2008-06-04,
		370 CY145875_2009-05-20,
		371 CY146004_2009-05-28,
		372 CY146012_2009-05-26,
		373 CY146036_2009-05-26,
		374 CY146085_2009-05-26,
		375 CY146141_2009-05-29,
		376 CY146157_2009-05-29,
		377 CY146165_2009-05-22,
		378 CY146173_2009-05-26,
		379 CY146230_2009-05-28,
		380 CY146246_2009-05-27,
		381 CY146311_2009-06-03,
		382 CY146335_2009-06-03,
		383 CY146376_2009-06-03,
		384 CY146384_2009-05-30,
		385 CY146424_2009-05-30,
		386 CY149548_2011-11-29,
		387 CY149564_2011-12-03,
		388 CY149628_2011-07-18,
		389 CY164144_2006-10-22,
		390 CY164156_2006-10-28,
		391 CY164649_2006-10-19,
		392 CY164872_2006-10-26,
		393 CY166242_2011-10-15,
		394 CY166282_2011-11-12,
		395 CY166306_2011-11-12,
		396 CY166533_2011-10-15,
		397 CY166565_2011-10-02,
		398 CY166573_2011-10-02,
		399 CY167086_2011-11-20,
		400 CY167118_2012-01-14,
		401 CY167159_2012-01-15,
		402 CY177037_2012-10-31,
		403 CY177646_1976,
		404 CY178495_1982,
		405 CY178743_1982,
		406 CY178823_1983,
		407 CY178919_1976,
		408 CY178927_1976,
		409 CY178943_1976,
		410 CY178994_1976,
		411 CY179027_1976,
		412 CY179107_1976,
		413 CY179139_1976,
		414 CY179147_1976,
		415 CY179155_1976,
		416 CY179163_1976,
		417 CY179187_1976,
		418 CY179195_1976,
		419 CY179203_1984,
		420 CY179395_1979,
		421 CY179427_1977,
		422 CY179563_1976,
		423 CY179571_1976,
		424 CY179619_1976,
		425 CY179627_1976,
		426 CY179643_1976,
		427 CY179651_1976,
		428 CY179659_1976,
		429 CY179667_1976,
		430 CY179675_1976,
		431 CY179907_1976,
		432 CY179915_1976,
		433 CY179939_1979,
		434 CY180003_1979,
		435 CY180027_1979,
		436 CY180035_1979,
		437 CY180067_1976,
		438 CY180604_1979,
		439 CY180788_1976,
		440 CY180796_1976,
		441 CY180804_1976,
		442 CY185441_2010-02-17,
		443 CY185593_2012-01-10,
		444 CY185641_2012-12-19,
		445 CY186422_2012-10-20,
		446 CY186572_2012-11-10,
		447 CY186600_2013-02-09,
		448 CY186648_2012-10-20,
		449 CY186691_2012-10-20,
		450 CY187069_2012-11-11,
		451 CY187152_2012-09-27,
		452 CY190043_2008-08-06,
		453 CY190091_2008-08-06,
		454 CY190107_2008-08-06,
		455 CY190115_2008-08-06,
		456 CY190227_2008-08-06,
		457 CY190259_2008-08-06,
		458 CY190315_2008-08-06,
		459 CY190563_2007-02-15,
		460 CY190571_2007-02-15,
		461 CY190579_2007-02-15,
		462 CY190955_2009-12-29,
		463 CY190971_2009-01-19,
		464 CY191299_2014-01-11,
		465 CY191307_2008-08-06,
		466 CY191323_2008-08-06,
		467 D00839_1977,
		468 D10477_1976,
		469 EF679199_1979,
		470 EU026014_2002,
		471 EU026022_2002,
		472 EU026029_2002,
		473 EU026037_2002,
		474 EU026074_2002,
		475 EU026082_2002,
		476 EU026090_2002,
		477 EU026102_1994,
		478 EU026110_1995,
		479 EU163947_1992,
		480 EU182325_2002,
		481 EU743306_1986,
		482 EU743568_2002,
		483 EU743576_2002,
		484 EU743584_2002,
		485 EU743592_2002,
		486 EU980516_2003,
		487 FJ357037_2002,
		488 FJ357045_2002,
		489 FJ357053_2002,
		490 FJ357061_2002,
		491 FJ357112_2003,
		492 FJ357128_2003,
		493 FJ357136_2003,
		494 FJ415610_2007-11-15,
		495 FJ432754_2007,
		496 FJ432770_2006,
		497 FJ432778_2003,
		498 FJ520082_2006-09-08,
		499 FJ536762_2008-03,
		500 FJ536770_2008-03,
		501 FJ536778_2008-01,
		502 FJ536781_2008-03,
		503 FJ536792_2008-01,
		504 FJ536802_2008-03,
		505 FJ536810_2007-10,
		506 FJ536818_2008-04,
		507 FJ536819_2008-05,
		508 FJ536830_2008-04,
		509 FJ536843_2005,
		510 FJ798777_2006-09,
		511 FJ805962_1998,
		512 FN386463_2007,
		513 FN386464_2007,
		514 FN386465_2007,
		515 FN429078_2008-06,
		516 FN429080_2007-12,
		517 GQ161112_2003-10-09,
		518 GQ161119_2003-10-09,
		519 GQ161124_2003-10-09,
		520 GQ161139_2006-12-15,
		521 GQ161156_2004-01-07,
		522 GQ229285_2001-02-28,
		523 GQ229325_2007-12-18,
		524 GQ247841_2005-04,
		525 GQ257448_2003,
		526 GQ404705_2007-06-05,
		527 GQ411892_2008-09-04,
		528 GQ495132_2009-02-26,
		529 GU046744_2006-11,
		530 GU050679_2002,
		531 GU050711_1987,
		532 GU066779_1983,
		533 GU086057_2008,
		534 GU086065_2009,
		535 GU086073_2009,
		536 GU121819_2009-03,
		537 GU168282_2007-08-26,
		538 GU168284_2007-08-23,
		539 GU168285_2007-08-27,
		540 GU168292_2007-08-27,
		541 GU168293_2008-08-09,
		542 GU236509_2002-02-12,
		543 HE577048_2010-09,
		544 HE802060_1976,
		545 HF563054_2005,
		546 HF674888_2007,
		547 HG421297_2009-07-24,
		548 HM059985_2006-06-07,
		549 HM189308_2010-01-15,
		550 HM193551_2008-10-18,
		551 HM193552_2007-10-06,
		552 HM626482_2010-01-26,
		553 HM754648_2006-11,
		554 HM771276_2010,
		555 HQ014744_2004-11,
		556 HQ014752_2004-11,
		557 HQ014760_2004-12,
		558 HQ014768_2005-01,
		559 HQ014776_2005-04,
		560 HQ014784_2006-01,
		561 HQ014792_2006-01,
		562 HQ014800_2006-02,
		563 HQ014808_2006-02,
		564 HQ014816_2006-03,
		565 HQ014824_2007-03,
		566 HQ014832_2007-04,
		567 HQ014840_2007-05,
		568 HQ259232_2008-09-22,
		569 HQ336713_2010-03-14,
		570 HQ336721_2010-03-14,
		571 HQ541649_2010-01,
		572 HQ541672_2005-08,
		573 HQ658491_2002-02,
		574 HQ897965_2009-02,
		575 JF298001_2010-04-15,
		576 JF323751_2008-09-15,
		577 JF323752_2007-09-13,
		578 JF820277_2011-02-05,
		579 JF820285_2011-02-05,
		580 JN375119_2010-05-07,
		581 JN375124_2010-05-07,
		582 JN375127_2010-05-07,
		583 JN375128_2010-05-07,
		584 JN375137_2010-05-28,
		585 JN605372_2011-01,
		586 JN605373_2011-06,
		587 JN605374_2011-06,
		588 JN605375_2011-06,
		589 JN716320_2011-06,
		590 JN716323_2011-06,
		591 JN809147_2010-11,
		592 JN809148_2010-11,
		593 JN809149_2010-12,
		594 JN809151_2010-12,
		595 JN809152_2010-12,
		596 JN809153_2010-12,
		597 JN809154_2010-12,
		598 JN809155_2010-12,
		599 JN809156_2010-12,
		600 JN809157_2011-01,
		601 JN809158_2011-01,
		602 JN809159_2011-01,
		603 JN809160_2011-01,
		604 JN809162_2011-01,
		605 JN809163_2011-01,
		606 JN809164_2011-01,
		607 JQ301920_2009-07,
		608 JQ301922_2009-07,
		609 JQ301923_2009-07,
		610 JQ301925_2009-07,
		611 JQ301928_2009-07,
		612 JQ301929_2009-07,
		613 JQ301931_2009-07,
		614 JQ301932_2009-07,
		615 JQ301933_2009-07,
		616 JQ301937_2009-08,
		617 JQ301938_2009-08,
		618 JQ301940_2009-09,
		619 JQ301941_2009-09,
		620 JQ301942_2009-10,
		621 JQ301943_2009-11,
		622 JQ301944_2009-11,
		623 JQ319648_2011-01-09,
		624 JX080739_2007-07-23,
		625 JX080753_2007-05-11,
		626 JX565989_2009-09-25,
		627 JX565990_2009-09-26,
		628 JX565992_2009-09-27,
		629 JX566000_2009-09-28,
		630 JX566013_2009-09-29,
		631 JX566015_2009-09-29,
		632 JX566076_2009-11-22,
		633 JX569008_2010-12-21,
		634 JX569009_2010-03-03,
		635 JX569011_2011-05-30,
		636 JX569016_2011-09-27,
		637 JX569017_2011-12-02,
		638 JX860686_2012-03-09,
		639 JX860694_2011-12-25,
		640 JX879782_2009-11-30,
		641 JX879783_2009-12-03,
		642 JX908041_2010-02-01,
		643 JX908057_2010-03-01,
		644 JX908073_2008-06-01,
		645 JX908097_2011-02-01,
		646 JX963591_2012-02-26,
		647 JX963598_2011-12-07,
		648 KC190172_2011-01-22,
		649 KC190174_2010-02-17,
		650 KC209506_1999,
		651 KC209515_1999,
		652 KC261841_2009-02-03,
		653 KC345631_2010-08-02,
		654 KC345632_2010-09-02,
		655 KC693623_2010-04-16,
		656 KC881265_2009-10-28,
		657 KC894803_2013-01-23,
		658 KC894805_2011-06-23,
		659 KC895605_2011-07-21,
		660 KC895613_2011-07-21,
		661 KC895680_2011-07-21,
		662 KC895688_2011-07-21,
		663 KC900235_2004,
		664 KC900237_2004,
		665 KC900249_2004,
		666 KC900251_2004,
		667 KC900256_2004,
		668 KC900264_2003,
		669 KC900269_2003,
		670 KC900270_2004,
		671 KC900271_2004,
		672 KC900275_2003,
		673 KC900280_2004,
		674 KC900281_2005,
		675 KC900282_2003,
		676 KC900283_2003,
		677 KC900284_2004,
		678 KC900285_2005,
		679 KC900287_2004,
		680 KC900288_2003,
		681 KC900289_1993,
		682 KC984936_2012-11,
		683 KC984937_2012-03,
		684 KC984938_2012-08,
		685 KF013918_2011-02-17,
		686 KF013926_2011-03-08,
		687 KF013934_2012-03-19,
		688 KF013942_2012-02-26,
		689 KF057116_2011-02-05,
		690 KF142495_2013-04-23,
		691 KF183609_2008,
		692 KF258943_2001,
		693 KF305974_2012,
		694 KF305982_2008,
		695 KF305983_2009,
		696 KF305984_2010,
		697 KF305989_2010,
		698 KF305994_2011,
		699 KF305997_2011,
		700 KF305998_2012,
		701 KF305999_2012,
		702 KF357774_2013-04-07,
		703 KF357775_2013-04-07,
		704 KF357776_2013-04-07,
		705 KF357777_2013-04-07,
		706 KF382703_2013-02-05,
		707 KF424018_2007-09-11,
		708 KF424026_2009-05-21,
		709 KF424034_2008-07-31,
		710 KF424042_2004-08-03,
		711 KF424058_2008-07-29,
		712 KF424090_2007-09-18,
		713 KF424106_2005-07-27,
		714 KF424114_2002-08-16,
		715 KF424122_2007,
		716 KF424146_1985-01-16,
		717 KF424154_2008-11-26,
		718 KF424162_2005-08-11,
		719 KF424178_1998-08-06,
		720 KF424194_2007-09-29,
		721 KF424210_2007-09-11,
		722 KF424218_2005-07-27,
		723 KF424234_1984-08-09,
		724 KF424242_2007-09-26,
		725 KF424250_2008-07-31,
		726 KF424258_2007-09-11,
		727 KF495199_2012-02,
		728 KF501056_2010-09-12,
		729 KF501070_2010-07-24,
		730 KF501071_2010-07-24,
		731 KF514379_2012-02-21,
		732 KF874481_2012-01-10,
		733 KJ161957_2011-12-20,
		734 KJ174945_2013-11-07,
		735 KJ493628_2013-01-17,
		736 KJ493636_2013-03-06,
		737 KJ526007_2011-12-20,
		738 KJ567953_2013-08-06,
		739 KJ577631_2013-10,
		740 KJ725040_2013-01-15,
		741 KJ725048_2013-01-15,
		742 KJ725056_2013-12-26,
		743 KJ725064_2011-11-23,
		744 KJ729262_2012-11-15,
		745 KJ729270_2012-11-15,
		746 KJ764732_2009-12,
		747 KJ764764_2010-01,
		748 KJ764772_2007-05,
		749 KJ847576_2012-01,
		750 KJ847584_2012-09,
		751 KJ889300_1979-12-07,
		752 KJ889308_1979-12-07,
		753 KJ889324_1980,
		754 KJ889332_1981-02-11,
		755 KJ889340_1981-02-17,
		756 KJ889348_1981-02-23,
		757 KJ889356_1981,
		758 KJ889364_1981,
		759 KJ889372_1981,
		760 KJ889379_1981,
		761 KJ889385_1981,
		762 KJ889392_1981,
		763 KJ889399_1981,
		764 KJ889407_1981,
		765 KJ889423_1977,
		766 KJ889431_1979,
		767 KM027431_2010-08-05,
		768 KM027447_2010-08-05,
		769 KM027455_2010-08-05,
		770 KM027479_2010-08-05,
		771 KM027495_2010-08-05,
		772 KM027503_2010-08-05,
		773 KM027551_2011-08-18,
		774 KM027559_2011-08-18,
		775 KM027567_2011-08-18,
		776 KM027575_2011-08-18,
		777 KM027583_2011-09-22,
		778 KM027591_2011-09-26,
		779 KM027599_2011-09-26,
		780 KM027663_2011-11-10,
		781 KM027719_2011-11-10,
		782 KM027735_2011-11-10,
		783 KM027743_2011-11-10,
		784 KM027751_2011-11-10,
		785 KM027767_2012-01-11,
		786 KM027783_2012-01-11,
		787 KM027791_2012-01-11,
		788 KM027799_2012-01-11,
		789 KM027839_2012-03-01,
		790 KM027879_2012-03-01,
		791 KM027887_2012-03-22,
		792 KM027959_2010-08-08,
		793 KM027975_2010-11-14,
		794 KM027983_2010-12-19,
		795 KM027991_2010-12-19,
		796 KM028031_2011-08-28,
		797 KM028327_2011-12-11,
		798 KM028343_2011-12-11,
		799 KM028351_2011-12-11,
		800 KM028375_2011-12-30,
		801 KM028415_2011-12-30,
		802 KM028423_2011-12-30,
		803 KM028543_2011-05-19,
		804 KM028743_2011-08-18,
		805 KM028823_2011-10-06,
		806 KM029047_2011-12-01,
		807 KM029095_2011-12-15,
		808 KM029103_2011-12-15,
		809 KM029111_2011-12-15,
		810 KM029135_2012-01-05,
		811 KM029183_2012-01-05,
		812 KM029215_2012-01-05,
		813 KM029239_2012-01-12,
		814 KM029247_2012-01-12,
		815 KM029287_2012-02-16,
		816 KM029303_2012-03-15,
		817 KM029375_2012-03-15,
		818 KM029383_2012-03-15,
		819 KM029415_2012-03-15,
		820 KM029455_2012-07-05,
		821 KM029463_2012-07-05,
		822 KM029471_2012-07-05,
		823 KM029479_2012-07-05,
		824 KM029495_2010-03-11,
		825 KM029511_2010-03-24,
		826 KM029519_2010-04-15,
		827 KM029527_2010-04-15,
		828 KM029559_2010-09-30,
		829 KM029567_2010-09-30,
		830 KM029599_2010-09-30,
		831 KM029607_2010-09-30,
		832 KM029615_2010-10-14,
		833 KM029671_2012-07-19,
		834 KM029687_2012-07-19,
		835 KM029703_2012-07-26,
		836 KM029799_2012-08-23,
		837 KM029887_2012-08-19,
		838 KM594561_2014-01-04,
		839 KP202356_2011-06-21,
		840 L25071_1980,
		841 L25072_1980,
		842 U72667_1992,
		843 U72669_1993,
		844 Z30276_1981,
		845 Z46434_1991,
		846 Z46435_1992
		;
tree TREE1 = [&R] ((41[&Continent.set={"Oceania"},length_range={24.961331492507476,33.826472501146895},subtree.rate_range={0.0024290289772510784,0.002818684561320616},Pos67.set={"G"},Pos113.rate=0.0016630399670936515,height_range={38.02739726027396,38.0273972602741},Host="Aquatic birds",Continent.prob=1.0,Host.rate_95%_HPD={2.2128062413500927E-4,0.0016322447307353242},Pos113.prob=1.0,Host.rate_me…
End;
